# Supplementary material for: In Silico and Wet Analysis of BAX Gene G-248A Polymorphism and mRNA Expression in Peptic Ulcer Disease and Gastric Cancer
Source: Curr Issues Mol Biol. 2025 Nov 29;47(12):1005. doi: 10.3390/cimb47121005 (PMC12731365; doi:10.3390/cimb47121005)
Supplement: Supplementary file 1 [file cimb-47-01005-s001.zip]

Archive with 1 entries (1 files):
- cimb-4001983-supplementary.pdf
